# Supplementary material for: Phytochemical Composition, Antioxidant, Anti-Helicobacter pylori, and Enzyme Inhibitory Evaluations of Cleistocalyx operculatus Flower Bud and Leaf Fractions
Source: BioTech (Basel). 2024 Oct 11;13(4):42. doi: 10.3390/biotech13040042 (PMC11503338; doi:10.3390/biotech13040042)
Supplement: Supplementary file 1 [file biotech-13-00042-s001.zip]

Archive with 1 entries (1 files):
- biotech-3177622-supplementary.pdf
